# Supplementary material for: Genetic analysis of common triazole resistance mechanisms in a collection of Aspergillus lentulus clinical isolates from the United States
Source: Antimicrob Agents Chemother. 2025 Sep 12;69(10):e00690-25. doi: 10.1128/aac.00690-25 (PMC12486801; doi:10.1128/aac.00690-25)
Supplement: Supplemental tables — Tables S1 to S3. [file aac.00690-25-s0002.xlsx]

## Sheet: Table S1 
Table S1: Primers and crRNAs used in this sutdy
Primer or crRNA name	Sequence 5' - 3'	Use
cyp51A Fw	CGGATGACTAACGAGGCCACT	Amplification of cyp51A and screening of transformants
cyp51A Rv	AGAGCATAGGCAGGTGTACAGG
cyp51B Fw	GCCTCTAGGCGAGACACTCA	Amplification of cyp51B
cyp51B Rv	CGAACTGCCAAACAGGATGGC
cyp51B S1	GCTGCGACAGTTACTCGATTG	Sequencing
cyp51B S2	CACACATGGATTCAGCGACT
cyp51B S3	CAGAAGCTGGATTTGCACGC
cyp51B S4	ATTTGGCTGCGACAATGC
cyp51B S5	CTTTTGCGGTTGTGTGGC
cyp51B S6	TGGCAGAATACCCAGAACTG
cyp51A S1	GCATGTGCCTCCGTTTCTC
cyp51A S2	CCTGTCGCTCCAGTTCTTC
cyp51A S3	GACTATCTGCGCAACTCGC
cyp51A S4	GCTCATGCGCAAGGTGA
cyp51A S5	GCAGTTATTCACCCATGAGG
cyp51A S6	ACTGCCGGTTGAGAAAGC
cyp51A S7	TTCCACCGTCAAGACGACG
cyp51A S8	GCCGATAGGGGTTCAATAAGG
hmg1 Fw S1	CAGCGTCGAGTTGAGAATTCG
hmg1 Fw S2	cgtaccaagCACGCGGAAAC
hmg1 Fw S3	GGAGACGGTTGTGACAGTCA
hmg1 Fw S4	CGGCTGCTAAGGTCTGGATTG
hmg1 Fw S5	GCTAAGGTGCATCGAAAGGTACC
hmg1 Fw S6	CCGACAGCGTCAAGGAACTG
hmg1 Fw S7	CCATGGCGTCACCTGTTGTAG
hmg1 Fw S8	gaattgtgcgcgaactctcg
hmg1 Fw S9	GGACGTACTAAGCCATAGTGTC
hmg1 Fw S10	CGCGAACTCTCGAATAGTAATC
cyp51A Fw RT-qPCR	GGTTGTCGACTACGGTTACGG	RT-qPCR
cyp51A Rv RT-qPCR	GTCGTAGGTGGCGCACAATG
cyp51B Fw RT-qPCR	ACGGCATAGGTGCATTG
cyp51B Rv RT-qPCR	TGGAGAACAGAGAAGAGTAATC
abcC Fw RT-qPCR	CATCCGCAACCAGCGACT
abcC Rv RT-qPCR	GCCAGTAAATGAAGACGGCAGC
tubA Fw RT-qPCR	GCACTGGTACACTGGTGAGG
tubA Rv RT-qPCR	CTCCTCCTCGCCGTATTCC
cyp51A Fw BglII	TTTTAGATCTCCTCGAAATGGTGTCGATG	Cloning of cyp51A and amplification of repair template
cyp51A Rv NotI	TTTTgcggccgcCAACAGTCTCACTTGGATGAG
cyp51A Fw tail pcyp51A	CGCTACAACCCCCTAACCCTTGTACTGACCCTCCCTGTGTGCCCTCGAAATGGTGTCGAT
Hyg Rv tail tcyp51A	AGCCCACTCTGATCGCACCGAATCCTTTGATGTCGATGAATAcgagctcccaaatctgtc
Alhmg1 Fw XbaI	ttttTCTAGAATGGCTACCTCTCTGATTAC	Cloning of hmg1 and amplification of repair template
Alhmg1 Rv NotI	ttttGCGGCCGCTCACTTCGAGGAGGACATCG
Alhmg1 Fw tail hmg1	GCCTACACCGCCTCTCCCTGCTCGCCATTTTGTCTATGATAGACAATGGCTACCTCTCTGATTAC
Phleo Rv Alhmg1	GGAATTGTGCGCGAACTCTCGAATAGTAATCGCTAGTTACTCTGAAGCTTcggagaatatgg
Hyg Fw scr	cgattccttgcggtccgaat	Screening of transformants
Hyg Rv scr	atcggcactttgcatcggc
cyp51A 5' gRNA	CGCTACAACCCCCTAACCCT	cyp51A allele replacement
cyp51A 3' gRNA	GTTGTATTCATCGACATCAA
hmg1 5' gRNA	AAGCTTCCTTGTAATCAGAG	hmg1 allele replacement
hmg1 3' gRNA	GTTACTCTGAATTCACTTCG

## Sheet: Table S2 
Table S2: Amino acid differences in Cyp51A compared to the A. lentulus type strain IFM 54703T reference sequence.
	Strain	SNPs (comparing to draft genome Alcyp51A)
This study	DI19-114	A9P	T11M			F29Y
	DI19-115	A9P	T11M			F29Y
	DI19-116		T11M			F29Y
	DI19-117								H352Q
	DI19-118
	DI19-119
	DI19-120	A9P	T11M			F29Y
	DI19-121
	DI19-122		T11M			F29Y
	DI19-123	A9P	T11M			F29Y
	DI19-124		T11M	A12V		F29Y						E424A
	DI19-125	A9P	T11M			F29Y
	DI19-126		T11M			F29Y
	DI19-127		T11M			F29Y
	DI19-128		T11M	A12V		F29Y						E424A
	DI19-129	A9P	T11M			F29Y
	DI19-130
	DI19-131		T11M	A12V		F29Y						E424A
	DI19-132	A9P	T11M			F29Y
	DI19-133		T11M	A12V		F29Y						E424A
	DI16-175	A9P	T11M			F29Y
	FH7									V383M			V466I
	FH84	A9P	T11M			F29Y
	FH265							Q323R
	FH293	A9P	T11M			F29Y
Mellado, 2011	CM-1290								H352Q					S513T
NCBI, Unpublished	CBS116881								H352Q
NCBI, Unpublished	CBS116882								H352Q
NCBI, Unpublished	CBS116883								H352Q
NCBI, Unpublished	CBS117884
NCBI, Unpublished	CBS117887								H352Q
NCBI, Unpublished	IFI05.0046							Q323R
NCBI, Unpublished	IFI06.0001
NCBI, Unpublished	IFI06.0014
NCBI, Unpublished	20684.1		T11M			F29Y

## Sheet: Table S3 
Table S3: Amino acid differences in Cyp51B compared to the A. lentulus type strain IFM 54703T reference sequence.
	Strain
This study	DI19-114		Identical to ref sequence
	DI19-115		Identical to ref sequence
	DI19-116		Identical to ref sequence
	DI19-117		Identical to ref sequence
	DI19-118		Identical to ref sequence
	DI19-119	Q42L
	DI19-120		Identical to ref sequence
	DI19-121		Identical to ref sequence
	DI19-122		Identical to ref sequence
	DI19-123		Identical to ref sequence
	DI19-124		Identical to ref sequence
	DI19-125		Identical to ref sequence
	DI19-126		Identical to ref sequence
	DI19-127		Identical to ref sequence
	DI19-128		Identical to ref sequence
	DI19-129		Identical to ref sequence
	DI19-130		Identical to ref sequence
	DI19-131		Identical to ref sequence
	DI19-132		Identical to ref sequence
	DI19-133		Identical to ref sequence
	DI16-175		Identical to ref sequence
	FH7		Identical to ref sequence
	FH84		Identical to ref sequence
	FH265		Identical to ref sequence
	FH293		Identical to ref sequence
Mellado, 2011	CM-1290		Identical to ref sequence
NCBI, Unpublished	CBS116881		Identical to ref sequence
NCBI, Unpublished	CBS116882		Identical to ref sequence
NCBI, Unpublished	CBS116883		Identical to ref sequence
NCBI, Unpublished	CBS117884		Identical to ref sequence
NCBI, Unpublished	CBS117887		Identical to ref sequence
NCBI, Unpublished	IFI05.0046		Identical to ref sequence
NCBI, Unpublished	IFI06.0001		Identical to ref sequence
NCBI, Unpublished	IFI06.0014		Identical to ref sequence
NCBI, Unpublished	20684.1		Identical to ref sequence
